# Supplementary material for: Reappraisal of the extinct seal “Phoca” vitulinoides from the Neogene of the North Sea Basin, with bearing on its geological age, phylogenetic affinities, and locomotion
Source: PeerJ. 2017 May 16;5:e3316. doi: 10.7717/peerj.3316 (PMC5436577; doi:10.7717/peerj.3316)
Supplement: Supplemental Information 1 [file peerj-05-3316-s001.nex]

#NEXUS
[written Fri Feb 10 12:55:24 CET 2017 by Mesquite  version 3.02 (build 681) at we13c507.ugent.be/157.193.164.34]

BEGIN TAXA;
	TITLE Taxa;
	DIMENSIONS NTAX=31;
	TAXLABELS
		Enaliarctos_mealsi Pteronarctos_goedertae Thalassoleon_mexicanus Otaria_flavescens Allodesmus_kernensis Hadrokirus_martini Piscophoca_pacifica Leptonychotes_weddelli Lobodon_carcinophaga Hydrurga_leptonyx Ommatophoca_rossi Monachus_monachus Mirounga_leonina Devinophoca_claytoni Devinophoca_emryi Cystophora_cristata Erignathus_barbatus Histriophoca_fasciata Pagophilus_groenlandicus Halichoerus_grypus Pusa_hispida Pusa_caspica Pusa_sibirica Phoca_vitulina Nanophoca_vitulinoides Praepusa_vindobonensis Praepusa_magyaricus Praepusa_pannonica Leptophoca_proxima Kawas_benegasorum Praepusa_boeska 
	;

END;


BEGIN CHARACTERS;
	TITLE  Character_Matrix;
	DIMENSIONS  NCHAR=85;
	FORMAT DATATYPE = STANDARD GAP = - MISSING = ? SYMBOLS = "  0 1 2 3 4 5 6 7 8 9";
	CHARSTATELABELS 
		1 'Premaxilla-nasal suture: (0) extensive; (1) weakly reduced; (2) strongly reduced.', 2 'Premaxilla-maxilla suture: 0) entirely lateral to nasal cavity; 1) anterior portion partially included in nasal cavity; (2) entirely within nasal cavity.', 3 'Nasals, shape of posterior edge: (0) pointed; (1) rounded or square; (2) frontals insert between nasals.', 4 'Facial angle: (0) snout more anteriorly than dorsally (angle 45� or more); (1) snout opening more dorsally than anteriorly (angle 45� or less).', 5 'Lateral border of opening of nasal cavity in lateral view: (0) rectilinear or weakly concave; (1) strongly concave.', 6 'Position of posterior end of nasals: (0) anterior to maxilla-frontal suture; (1) posterior to maxilla-frontal suture but greatly anterior to the level of the jugal-squamosal suture; (2) almost reaches the level of the jugal-squamosal suture.', 7 'Maxilla swelling: (0) not present; (1) present.', 8 'Alveolar process of maxilla: (0) facing ventrally; (1) facing anteroventrally posterior to P1', 9 'Maxillary process of jugal (at level of the anteroventral border of the orbit) in lateral view: (0) thin and low and increasing progressively posteriorly; (1) thick and high and increasing abruptly posteriorly.', 10 'Position of anterior opening of infraorbital foramen in ventral view: (0) anterior to M1; (1) level or posterior to M1.', 11 'Jugal, anterior end in dorsal view: (0) lateral to infraorbital foramen; (1) above or medial to the lateral margin of the infraorbital foramen.', 12 'Jugal, direction of arch of anterior portion: (0) downwards; (1) flat, no distinct arch; (2) upwards.', 13 'Squamosal-jugal articulation: (0) splintlike; (1) mortised. (adapted from Berta & Wyss, 1994)', 14 'Ventral edge of the zygomatic arch, in anterior view: (0) higher than alveolar plane; (1) level with the alveolar plane (or very close to).', 15 'Supraorbital process of frontal: (0) absent or weakly developed; (1) strongly developed.', 16 'Orbital vacuities: (0) absent; (1) present. (Berta & Wyss, 1994)', 17 'Interorbital, least width: 0) in posteriormost portion of interorbital septum; 1) in anterior half of the interorbital septum.', 18 'Interorbital least width:braincase width ratio: (0) high (i.e., much more than 20% of width of skull); (1) moderate (i.e., approximately 20%); (2) low (i.e., much less than 20%); (3) very low (i.e., 5% or less).', 19 'Major axes of glenoid fossae: (0) sub-parallel; (1) slightly convergent posteriorly.', 20 'Orientation of medial margins of tympanic bullae: (0) diverging posteriorly; (1) parasagittal.', 21 'Lateral end of tympanic bulla: (0) medial to level of mid-width of glenoid fossa; (1) lateral to level of mid-width of glenoid fossa.', 22 'Inflation of tympanic bulla: (0) weak; (1) moderate; (2) strong.', 23 'Carotid canal, posterior opening: (0) visible in ventral view (i.e., at least partially facing ventrally); (1) not visible in ventral view (i.e., opening having very little ventral aspect).', 24 'Posterior opening of the carotid canal and posterior lacerate foramen: (0) clearly separated; (1) coalescent.', 25 'Mastoid: 0) not visible in dorsal view; 1) visible (Berta and Wyss 1994).', 26 'Heavily pachyosteosclerotic mastoid: (0) absent; (1) present.', 27 'Relation of paroccipital process to mastoid: (0) connected by a low and discontinuous ridge; (1) connected by a high and continuous ridge; (2) well separated.', 28 'Pterygoid process: (0) rounded with convex lateral margin; (1) flat with concave lateral margin.', 29 'Alisphenoid canal: (0) present; (1) absent.', 30 'Direction of occipital condyles in occipital view: (0) ventral; (1) diverging dorsally.', 31 'Tooth rows: (0) parallel; (1) diverging posteriorly.', 32 'Upper incisors: (0) three; (1) two; (2) one (ordered).', 33 'Lower incisors: (0) three; (1) two; (2) one (ordered).', 34 'Lateral incisor, relative size: (0) incisiform; (1) intermediate shape; (2) caniniform.', 35 'Upper incisor, roots: (0) strongly transversely compressed; (1) moderately transversely compressed.', 36 'P2-4, p2-4, roots: (0) at least one triple-rooted; (1) double-rooted; (2) single-rooted (according to Berta and Wyss, 1994).', 37 'Postcanine teeth, crowns: (0) prominently multi-cusped; (1) single-cusped or weakly multi-cusped.', 38 'Postcanine teeth, lingual cingulum: (0) well developed; (1) not or poorly developed', 39 'M1 and m1, roots: 0) double-rooted or triple-rooted; 1) single-rooted.', 40 'M2: (0) present; (1) absent.', 41 'p4, size comparison m1: (0) about equal in size; (1) p4 larger than m1.', 42 'Atlas, transverse foramen: (0) visible in posterior view; (1) at least partially visible in dorsal view.', 43 'Atlas, direction of transverse process in lateral view: (0) oblique; (1) sub-vertical.', 44 'Scapula: (0) two ridges on lateral side do not join near glenoid; (1) two ridges on lateral side join near glenoid.', 45 'Humerus, lesser tubercle and head: (0) head higher or at same level as lesser tubercle; (1) tubercle higher.', 46 'Humerus, greater tubercle height: (0) below level of head; (1) at level of head or slightly above; (2) above level of head.', 47 'Humerus, supinator: (0) strongly developed; (1) poorly developed.', 48 'Humerus, deltopectoral crest; (0) smooth distal termination; (1) sharp distal termination.', 49 'Humerus, deltoid crest proximal bifurcation: (0) present, either distinct or slight; (1) absent, crest has smooth edge.', 50 'Humerus, length of deltoid crest: (0) shorter than or subequal to one-half length of the bone, confined to the proximal half of the bone; (1) longer than one-half length of the bone.', 51 'Humerus, intertubercular groove: (0) narrow and deep; (1) intermediate state; (2) broad and shallow', 52 'Humerus, transverse bar in bicipital groove: (0) absent; (1) present.', 53 'Humerus, entepicondylar foramen: (0) absent; (1) present', 54 'Humerus, diameter of trochlea: (0) same as diameter of distal head; (1) considerably larger than distal head. (Berta & Wyss, 1994) ', 55 'Radius, location radial tuberosity: 0) medial side; 1) posteromedial side.', 56 'Radius, pronator teres process: 0) present, proximal; 1) present, distal (adopted from Berta and Wyss).', 57 'Ulna, distal end of styloid process: 0) distally pointed; 1) flattened.', 58 'Metacarpal I, length: (0) slightly longer than mcII; (1) much longer.', 59 'Metapodials, head: (0) keeled with trochleated phalangeal articulations; (1) smooth, with phalanges flat, articulations hingelike.', 60 'Sacrum, number of fused vertebrae: (0) three; (1) four.', 61 'Innominate, anterodorsal iliac spine: (0) dorsal to anteroventral iliac spine; (1) posterodorsal to the anteroventral iliac spine', 62 'Innominate, posteroventral iliac spine (=iliac tuberosity): (0) small or absent; (1) large and strongly protruding.', 63 'Innominate, iliopectineal eminence: (0) strongly developed; (1) moderately well developed; (2) small or absent.', 64 'Innominate, ilium: (0) shallow gluteal fossa; (1) deep gluteal fossa.', 65 'Innominate, ilium: (0) weakly everted wing; (1) moderately everted; (2) strongly everted wing.', 66 'Innominate, ilium: (0) long, compared to postacetabular region; (1) short.', 67 'Innominate, ischial spine: (0) unenlarged; (1) enlarged.', 68 'Femur, lesser trochanter: (0) present; (1) absent (Berta and Wyss 1994:54).', 69 'Femur, neck, relative size: (0) thick; (1) narrow.', 70 'Femur, collo-diaphyseal angle: (0) high, head oriented more medially than proximally; (1) low, head oriented more proximally than medially.', 71 'Femur, distal condyles: (0) roughly similar in size or slight size difference; (1) large size difference.', 72 'Femur, epiphyses: (0) distal epiphysis wider than proximal; (1) widths of proximal and distal epiphyses about equal; (2) proximal epiphysis wider than distal one.', 73 'Femur, diaphysis: (0) minimum width less than or about equal to two-thirds width of proximal epiphysis; (1) minimum width more than two-thirds width of proximal epiphysis.', 74 'Femur, head and greater trochanter: (0) head reaches higher than greater trochanter; (1) both reach same level; (2) greater trochanter reaches higher than head.', 75 'Femur, trochanteric fossa: (0) little reduced; (1) strongly reduced or absent.', 76 'Femur, intertrochanteric crest: (0) strongly reduced; (1) relatively pronounced.', 77 'Femur, suprapatellar fossa: (0) absent; (1) present.', 78 'Femur, orientation of fossa for m. peroneus longus: (0) lateral; (1) anterolateral', 79 'Tibia and fibula: (0) proximal epiphyses not fused; (1) proximal epiphyses fused.', 80 'Tibia, development post-tibial fossa: (0) weak; (1) strong', 81 'Astragalus, calcaneal process: (0) absent; (1) poorly developed; (2) well developed (ordered).', 82 'Sustentacular facet of the astragalus: (0) oval-shaped and narrowed at contact with cuboid facet; (1) long (at least twice longer than wide), slender and strongly bent medially; (2) short and tongue-like with no narrowing at contact with cuboid facet.', 83 'Calcaneum, articular surface for fibula: (0) absent or very reduced; (1) well developed.', 84 'Metatarsal I, articular surface for metatarsal II: (0) oriented laterally; (1) oriented dorsolaterally; (2) inconspicuous.', 85 'Metatarsal III, length: (0) less than 50% shorter than metatarsal I; (1) approximately 50% shorter (or more) than metatarsal I.' ; 
	MATRIX
	Enaliarctos_mealsi        0010010010?00000001000000000001000100100100?0000112000100?0010200(0 1)00000200010?000?0?0
	Pteronarctos_goedertae    001001001(0 1)0000000100100000100?10?1100?00000001??1?20??????????????????????????0??????
	Thalassoleon_mexicanus    00210100001000110100000?00100?00101101000??00211001000000010100000001100001100000?0??
	Otaria_flavescens         0020000000020011010000010010000012121110100002100110000100101000000011010011001000020
	Allodesmus_kernensis      1101020001?0100(0 1)0200000?0021000010121010100000110120101000101000000111121011000010000
	Hadrokirus_martini        110111011111100?020111000121111110111001010???????????????????????????????????1021???
	Piscophoca_pacifica       21011101111010010201110001211111101110010110011011110001101?0000011100???000??102111?
	Leptonychotes_weddelli    2101120000001101020111000121111111111001011001101120001111100010011100000010011022111
	Lobodon_carcinophaga      210112000000110100011100012111111111010100101010012100111110001001110100110(0 1)011022111
	Hydrurga_leptonyx         2101120000001101010111000121111111110101011011100020001111100010011101000010011022111
	Ommatophoca_rossi         -201121100001101000111001121111111111101011010100101001111100010011101001010011022111
	Monachus_monachus         2101110001101001010011000121111111111001001001100121000110100010011110000011011022011
	Mirounga_leonina          -201110001111001010011000121101121121011011000100120000111100010011101000010011022011
	Devinophoca_claytoni      1?101100?1???00?021111000?2??110?1111?01?????????????????????????????????????????????
	Devinophoca_emryi         ??????00?1????0?020111000?2??110?1?111011??0000001001?1?0???111?110110120101??11210??
	Cystophora_cristata       -211111001111001111012101121111122121011100011011010101000011020111100111100001121000
	Erignathus_barbatus       2010111001011001011012101121111010110101100012010010111010011110111100110111001121000
	Histriophoca_fasciata     20001110010(1 2)1001121012101121111011010101000012011000111000011111211100111110001121000
	Pagophilus_groenlandicus  2001111001(0 1)21001121012101121111011010101100012011010111000011111211110111110001121000
	Halichoerus_grypus        2001011011021001121012101121111012021111100110010000111000011111211100110100001121000
	Pusa_hispida              1001111(0 1)01(0 1)21001131012101121111011010101100110010000111000011111211110100100001121000
	Pusa_caspica              1001111(0 1)01(0 1)21001131012101121111011010101100111010000111000011111211110100200001121000
	Pusa_sibirica             1001111001021001131012101121111011010101100111010000111000011111211110100200001121000
	Phoca_vitulina            2000011001121001121012101121111010010101100110010000111000011111211100110100001121000
	Nanophoca_vitulinoides    ???????????????????????????????????????????10101000011100??(0 1)111111111010020110112?0??
	Praepusa_vindobonensis    ??0111101??(1 2)?00?131111001?1??11011?101011010010101101110000?11111111101101011011?20??
	Praepusa_magyaricus       ????????????????????????????????????????????010001001???????11?12?????1?????1????????
	Praepusa_pannonica        ???????????????????????????????????101011????????????????????????????????????????????
	Leptophoca_proxima        ?????????????????????????????????????????100010(0 1)01101110????11100110101001011011?????
	Kawas_benegasorum         ??????????????????????????????????????????????00?1??11???00???11011101??02001????????
	Praepusa_boeska           ????????????????????????????????????????????0001011011???????????????????????????????

;

END;
BEGIN ASSUMPTIONS;
	TYPESET * UNTITLED   =  unord:  1 -  31 34 -  80 82 -  85, ord:  32 -  33 81;

END;

BEGIN MESQUITECHARMODELS;
	ProbModelSet * UNTITLED   =  'Mk1 (est.)':  1 -  85;
END;

BEGIN TREES;
	Title 'Trees from Mesquite''s heuristic search';
	LINK Taxa = Taxa;
	TRANSLATE
[0] 		1 Enaliarctos_mealsi,
[1] 		2 Pteronarctos_goedertae,
[2] 		3 Thalassoleon_mexicanus,
[3] 		4 Otaria_flavescens,
[4] 		5 Allodesmus_kernensis,
[5] 		6 Hadrokirus_martini,
[6] 		7 Piscophoca_pacifica,
[7] 		8 Leptonychotes_weddelli,
[8] 		9 Lobodon_carcinophaga,
[9] 		10 Hydrurga_leptonyx,
[10] 		11 Ommatophoca_rossi,
[11] 		12 Monachus_monachus,
[12] 		13 Mirounga_leonina,
[13] 		14 Devinophoca_claytoni,
[14] 		15 Devinophoca_emryi,
[15] 		16 Cystophora_cristata,
[16] 		17 Erignathus_barbatus,
[17] 		18 Histriophoca_fasciata,
[18] 		19 Pagophilus_groenlandicus,
[19] 		20 Halichoerus_grypus,
[20] 		21 Pusa_hispida,
[21] 		22 Pusa_caspica,
[22] 		23 Pusa_sibirica,
[23] 		24 Phoca_vitulina,
[24] 		25 Nanophoca_vitulinoides,
[25] 		26 Praepusa_vindobonensis,
[26] 		27 Praepusa_magyaricus,
[27] 		28 Praepusa_pannonica,
[28] 		29 Leptophoca_proxima,
[29] 		30 Kawas_benegasorum,
[30] 		31 Praepusa_boeska;
	TREE 'Tree 1 from search (criterion: minimize Tree value using character matrix)' = ((((1,28),(((((((26,27),(((22,25),23),21)),(19,18)),(20,24)),17),16),(12,9))),4),5);
	TREE 'Tree 2 from search (criterion: minimize Tree value using character matrix)' = ((4,5),((1,28),(((((((26,27),(((22,25),23),21)),(19,18)),(20,24)),17),16),(12,9))));
	TREE 'Tree 3 from search (criterion: minimize Tree value using character matrix)' = (4,(((1,28),(((((((26,27),(((22,25),23),21)),(19,18)),(20,24)),17),16),(12,9))),5));
	TREE 'Tree 4 from search (criterion: minimize Tree value using character matrix)' = ((((28,(((((((26,27),(((22,25),23),21)),(19,18)),(20,24)),17),16),(12,9))),1),4),5);
	TREE 'Tree 5 from search (criterion: minimize Tree value using character matrix)' = (((28,(1,(((((((26,27),(((22,25),23),21)),(19,18)),(20,24)),17),16),(12,9)))),4),5);
	TREE 'Tree 6 from search (criterion: minimize Tree value using character matrix)' = (((1,((((((((26,27),(((22,25),23),21)),(19,18)),(20,24)),17),16),28),(12,9))),4),5);
	TREE 'Tree 7 from search (criterion: minimize Tree value using character matrix)' = (((1,((((((((26,27),(((22,25),23),21)),(19,18)),(20,24)),17),28),16),(12,9))),4),5);
	TREE 'Tree 8 from search (criterion: minimize Tree value using character matrix)' = (((1,((((((((26,27),(((22,25),23),21)),(19,18)),(20,24)),28),17),16),(12,9))),4),5);
	TREE 'Tree 9 from search (criterion: minimize Tree value using character matrix)' = (((1,((((((((26,27),(((22,25),23),21)),(19,18)),28),(20,24)),17),16),(12,9))),4),5);
	TREE 'Tree 10 from search (criterion: minimize Tree value using character matrix)' = (((1,((((((((26,27),(((22,25),23),21)),28),(19,18)),(20,24)),17),16),(12,9))),4),5);
	TREE 'Tree 11 from search (criterion: minimize Tree value using character matrix)' = (((1,((((((((26,27),28),(((22,25),23),21)),(19,18)),(20,24)),17),16),(12,9))),4),5);
	TREE 'Tree 12 from search (criterion: minimize Tree value using character matrix)' = (((1,((((((((26,28),27),(((22,25),23),21)),(19,18)),(20,24)),17),16),(12,9))),4),5);
	TREE 'Tree 13 from search (criterion: minimize Tree value using character matrix)' = (((1,(((((((26,(28,27)),(((22,25),23),21)),(19,18)),(20,24)),17),16),(12,9))),4),5);
	TREE 'Tree 14 from search (criterion: minimize Tree value using character matrix)' = (((1,(((((((26,27),(28,(((22,25),23),21))),(19,18)),(20,24)),17),16),(12,9))),4),5);
	TREE 'Tree 15 from search (criterion: minimize Tree value using character matrix)' = (((1,(((((((26,27),((((22,25),23),28),21)),(19,18)),(20,24)),17),16),(12,9))),4),5);
	TREE 'Tree 16 from search (criterion: minimize Tree value using character matrix)' = (((1,(((((((26,27),((((22,25),28),23),21)),(19,18)),(20,24)),17),16),(12,9))),4),5);
	TREE 'Tree 17 from search (criterion: minimize Tree value using character matrix)' = (((1,(((((((26,27),((((22,28),25),23),21)),(19,18)),(20,24)),17),16),(12,9))),4),5);
	TREE 'Tree 18 from search (criterion: minimize Tree value using character matrix)' = (((1,(((((((26,27),(((22,(28,25)),23),21)),(19,18)),(20,24)),17),16),(12,9))),4),5);
	TREE 'Tree 19 from search (criterion: minimize Tree value using character matrix)' = (((1,(((((((26,27),(((22,25),(28,23)),21)),(19,18)),(20,24)),17),16),(12,9))),4),5);
	TREE 'Tree 20 from search (criterion: minimize Tree value using character matrix)' = (((1,(((((((26,27),(((22,25),23),(28,21))),(19,18)),(20,24)),17),16),(12,9))),4),5);
	TREE 'Tree 21 from search (criterion: minimize Tree value using character matrix)' = (((1,(((((((26,27),(((22,25),23),21)),(28,(19,18))),(20,24)),17),16),(12,9))),4),5);
	TREE 'Tree 22 from search (criterion: minimize Tree value using character matrix)' = (((1,(((((((26,27),(((22,25),23),21)),((19,28),18)),(20,24)),17),16),(12,9))),4),5);
	TREE 'Tree 23 from search (criterion: minimize Tree value using character matrix)' = (((1,(((((((26,27),(((22,25),23),21)),(19,(28,18))),(20,24)),17),16),(12,9))),4),5);
	TREE 'Tree 24 from search (criterion: minimize Tree value using character matrix)' = (((1,(((((((26,27),(((22,25),23),21)),(19,18)),(28,(20,24))),17),16),(12,9))),4),5);
	TREE 'Tree 25 from search (criterion: minimize Tree value using character matrix)' = (((1,(((((((26,27),(((22,25),23),21)),(19,18)),((20,28),24)),17),16),(12,9))),4),5);
	TREE 'Tree 26 from search (criterion: minimize Tree value using character matrix)' = (((1,(((((((26,27),(((22,25),23),21)),(19,18)),(20,(28,24))),17),16),(12,9))),4),5);
	TREE 'Tree 27 from search (criterion: minimize Tree value using character matrix)' = (((1,(((((((26,27),(((22,25),23),21)),(19,18)),(20,24)),(28,17)),16),(12,9))),4),5);
	TREE 'Tree 28 from search (criterion: minimize Tree value using character matrix)' = (((1,(((((((26,27),(((22,25),23),21)),(19,18)),(20,24)),17),(28,16)),(12,9))),4),5);
	TREE 'Tree 29 from search (criterion: minimize Tree value using character matrix)' = (((1,(((((((26,27),(((22,25),23),21)),(19,18)),(20,24)),17),16),(28,(12,9)))),4),5);
	TREE 'Tree 30 from search (criterion: minimize Tree value using character matrix)' = ((((1,28),(((((((26,27),(((25,23),22),21)),(19,18)),(20,24)),17),16),(12,9))),4),5);
	TREE 'Tree 31 from search (criterion: minimize Tree value using character matrix)' = ((((1,28),(((((((26,27),((25,(22,23)),21)),(19,18)),(20,24)),17),16),(12,9))),4),5);
	TREE 'Tree 32 from search (criterion: minimize Tree value using character matrix)' = (((1,28),(4,5)),(((((((26,27),(((22,25),23),21)),(19,18)),(20,24)),17),16),(12,9)));
	TREE 'Tree 33 from search (criterion: minimize Tree value using character matrix)' = (((1,(4,5)),28),(((((((26,27),(((22,25),23),21)),(19,18)),(20,24)),17),16),(12,9)));
	TREE 'Tree 34 from search (criterion: minimize Tree value using character matrix)' = ((1,((4,5),28)),(((((((26,27),(((22,25),23),21)),(19,18)),(20,24)),17),16),(12,9)));
	TREE 'Tree 35 from search (criterion: minimize Tree value using character matrix)' = ((1,28),((4,5),(((((((26,27),(((22,25),23),21)),(19,18)),(20,24)),17),16),(12,9))));
	TREE 'Tree 36 from search (criterion: minimize Tree value using character matrix)' = (((4,5),(28,(((((((26,27),(((22,25),23),21)),(19,18)),(20,24)),17),16),(12,9)))),1);
	TREE 'Tree 37 from search (criterion: minimize Tree value using character matrix)' = (((4,5),1),(28,(((((((26,27),(((22,25),23),21)),(19,18)),(20,24)),17),16),(12,9))));
	TREE 'Tree 38 from search (criterion: minimize Tree value using character matrix)' = ((4,5),(1,(28,(((((((26,27),(((22,25),23),21)),(19,18)),(20,24)),17),16),(12,9)))));
	TREE 'Tree 39 from search (criterion: minimize Tree value using character matrix)' = ((4,5),(28,(1,(((((((26,27),(((22,25),23),21)),(19,18)),(20,24)),17),16),(12,9)))));
	TREE 'Tree 40 from search (criterion: minimize Tree value using character matrix)' = (((4,5),(1,(((((((26,27),(((22,25),23),21)),(19,18)),(20,24)),17),16),(12,9)))),28);
	TREE 'Tree 41 from search (criterion: minimize Tree value using character matrix)' = (((4,5),28),(1,(((((((26,27),(((22,25),23),21)),(19,18)),(20,24)),17),16),(12,9))));
	TREE 'Tree 42 from search (criterion: minimize Tree value using character matrix)' = ((4,5),(1,((((((((26,27),(((22,25),23),21)),(19,18)),(20,24)),17),16),28),(12,9))));
	TREE 'Tree 43 from search (criterion: minimize Tree value using character matrix)' = ((4,5),(1,((((((((26,27),(((22,25),23),21)),(19,18)),(20,24)),17),28),16),(12,9))));
	TREE 'Tree 44 from search (criterion: minimize Tree value using character matrix)' = ((4,5),(1,((((((((26,27),(((22,25),23),21)),(19,18)),(20,24)),28),17),16),(12,9))));
	TREE 'Tree 45 from search (criterion: minimize Tree value using character matrix)' = ((4,5),(1,((((((((26,27),(((22,25),23),21)),(19,18)),28),(20,24)),17),16),(12,9))));
	TREE 'Tree 46 from search (criterion: minimize Tree value using character matrix)' = ((4,5),(1,((((((((26,27),(((22,25),23),21)),28),(19,18)),(20,24)),17),16),(12,9))));
	TREE 'Tree 47 from search (criterion: minimize Tree value using character matrix)' = ((4,5),(1,((((((((26,27),28),(((22,25),23),21)),(19,18)),(20,24)),17),16),(12,9))));
	TREE 'Tree 48 from search (criterion: minimize Tree value using character matrix)' = ((4,5),(1,((((((((26,28),27),(((22,25),23),21)),(19,18)),(20,24)),17),16),(12,9))));
	TREE 'Tree 49 from search (criterion: minimize Tree value using character matrix)' = ((4,5),(1,(((((((26,(28,27)),(((22,25),23),21)),(19,18)),(20,24)),17),16),(12,9))));
	TREE 'Tree 50 from search (criterion: minimize Tree value using character matrix)' = ((4,5),(1,(((((((26,27),(28,(((22,25),23),21))),(19,18)),(20,24)),17),16),(12,9))));
	TREE 'Tree 51 from search (criterion: minimize Tree value using character matrix)' = ((4,5),(1,(((((((26,27),((((22,25),23),28),21)),(19,18)),(20,24)),17),16),(12,9))));
	TREE 'Tree 52 from search (criterion: minimize Tree value using character matrix)' = ((4,5),(1,(((((((26,27),((((22,25),28),23),21)),(19,18)),(20,24)),17),16),(12,9))));
	TREE 'Tree 53 from search (criterion: minimize Tree value using character matrix)' = ((4,5),(1,(((((((26,27),((((22,28),25),23),21)),(19,18)),(20,24)),17),16),(12,9))));
	TREE 'Tree 54 from search (criterion: minimize Tree value using character matrix)' = ((4,5),(1,(((((((26,27),(((22,(28,25)),23),21)),(19,18)),(20,24)),17),16),(12,9))));
	TREE 'Tree 55 from search (criterion: minimize Tree value using character matrix)' = ((4,5),(1,(((((((26,27),(((22,25),(28,23)),21)),(19,18)),(20,24)),17),16),(12,9))));
	TREE 'Tree 56 from search (criterion: minimize Tree value using character matrix)' = ((4,5),(1,(((((((26,27),(((22,25),23),(28,21))),(19,18)),(20,24)),17),16),(12,9))));
	TREE 'Tree 57 from search (criterion: minimize Tree value using character matrix)' = ((4,5),(1,(((((((26,27),(((22,25),23),21)),(28,(19,18))),(20,24)),17),16),(12,9))));
	TREE 'Tree 58 from search (criterion: minimize Tree value using character matrix)' = ((4,5),(1,(((((((26,27),(((22,25),23),21)),((19,28),18)),(20,24)),17),16),(12,9))));
	TREE 'Tree 59 from search (criterion: minimize Tree value using character matrix)' = ((4,5),(1,(((((((26,27),(((22,25),23),21)),(19,(28,18))),(20,24)),17),16),(12,9))));
	TREE 'Tree 60 from search (criterion: minimize Tree value using character matrix)' = ((4,5),(1,(((((((26,27),(((22,25),23),21)),(19,18)),(28,(20,24))),17),16),(12,9))));
	TREE 'Tree 61 from search (criterion: minimize Tree value using character matrix)' = ((4,5),(1,(((((((26,27),(((22,25),23),21)),(19,18)),((20,28),24)),17),16),(12,9))));
	TREE 'Tree 62 from search (criterion: minimize Tree value using character matrix)' = ((4,5),(1,(((((((26,27),(((22,25),23),21)),(19,18)),(20,(28,24))),17),16),(12,9))));
	TREE 'Tree 63 from search (criterion: minimize Tree value using character matrix)' = ((4,5),(1,(((((((26,27),(((22,25),23),21)),(19,18)),(20,24)),(28,17)),16),(12,9))));
	TREE 'Tree 64 from search (criterion: minimize Tree value using character matrix)' = ((4,5),(1,(((((((26,27),(((22,25),23),21)),(19,18)),(20,24)),17),(28,16)),(12,9))));
	TREE 'Tree 65 from search (criterion: minimize Tree value using character matrix)' = ((4,5),(1,(((((((26,27),(((22,25),23),21)),(19,18)),(20,24)),17),16),(28,(12,9)))));
	TREE 'Tree 66 from search (criterion: minimize Tree value using character matrix)' = ((4,5),((1,28),(((((((26,27),(((25,23),22),21)),(19,18)),(20,24)),17),16),(12,9))));
	TREE 'Tree 67 from search (criterion: minimize Tree value using character matrix)' = ((4,5),((1,28),(((((((26,27),((25,(22,23)),21)),(19,18)),(20,24)),17),16),(12,9))));
	TREE 'Tree 68 from search (criterion: minimize Tree value using character matrix)' = (4,(((28,(((((((26,27),(((22,25),23),21)),(19,18)),(20,24)),17),16),(12,9))),1),5));
	TREE 'Tree 69 from search (criterion: minimize Tree value using character matrix)' = (4,((28,(1,(((((((26,27),(((22,25),23),21)),(19,18)),(20,24)),17),16),(12,9)))),5));
	TREE 'Tree 70 from search (criterion: minimize Tree value using character matrix)' = (4,((1,((((((((26,27),(((22,25),23),21)),(19,18)),(20,24)),17),16),28),(12,9))),5));
	TREE 'Tree 71 from search (criterion: minimize Tree value using character matrix)' = (4,((1,((((((((26,27),(((22,25),23),21)),(19,18)),(20,24)),17),28),16),(12,9))),5));
	TREE 'Tree 72 from search (criterion: minimize Tree value using character matrix)' = (4,((1,((((((((26,27),(((22,25),23),21)),(19,18)),(20,24)),28),17),16),(12,9))),5));
	TREE 'Tree 73 from search (criterion: minimize Tree value using character matrix)' = (4,((1,((((((((26,27),(((22,25),23),21)),(19,18)),28),(20,24)),17),16),(12,9))),5));
	TREE 'Tree 74 from search (criterion: minimize Tree value using character matrix)' = (4,((1,((((((((26,27),(((22,25),23),21)),28),(19,18)),(20,24)),17),16),(12,9))),5));
	TREE 'Tree 75 from search (criterion: minimize Tree value using character matrix)' = (4,((1,((((((((26,27),28),(((22,25),23),21)),(19,18)),(20,24)),17),16),(12,9))),5));
	TREE 'Tree 76 from search (criterion: minimize Tree value using character matrix)' = (4,((1,((((((((26,28),27),(((22,25),23),21)),(19,18)),(20,24)),17),16),(12,9))),5));
	TREE 'Tree 77 from search (criterion: minimize Tree value using character matrix)' = (4,((1,(((((((26,(28,27)),(((22,25),23),21)),(19,18)),(20,24)),17),16),(12,9))),5));
	TREE 'Tree 78 from search (criterion: minimize Tree value using character matrix)' = (4,((1,(((((((26,27),(28,(((22,25),23),21))),(19,18)),(20,24)),17),16),(12,9))),5));
	TREE 'Tree 79 from search (criterion: minimize Tree value using character matrix)' = (4,((1,(((((((26,27),((((22,25),23),28),21)),(19,18)),(20,24)),17),16),(12,9))),5));
	TREE 'Tree 80 from search (criterion: minimize Tree value using character matrix)' = (4,((1,(((((((26,27),((((22,25),28),23),21)),(19,18)),(20,24)),17),16),(12,9))),5));
	TREE 'Tree 81 from search (criterion: minimize Tree value using character matrix)' = (4,((1,(((((((26,27),((((22,28),25),23),21)),(19,18)),(20,24)),17),16),(12,9))),5));
	TREE 'Tree 82 from search (criterion: minimize Tree value using character matrix)' = (4,((1,(((((((26,27),(((22,(28,25)),23),21)),(19,18)),(20,24)),17),16),(12,9))),5));
	TREE 'Tree 83 from search (criterion: minimize Tree value using character matrix)' = (4,((1,(((((((26,27),(((22,25),(28,23)),21)),(19,18)),(20,24)),17),16),(12,9))),5));
	TREE 'Tree 84 from search (criterion: minimize Tree value using character matrix)' = (4,((1,(((((((26,27),(((22,25),23),(28,21))),(19,18)),(20,24)),17),16),(12,9))),5));
	TREE 'Tree 85 from search (criterion: minimize Tree value using character matrix)' = (4,((1,(((((((26,27),(((22,25),23),21)),(28,(19,18))),(20,24)),17),16),(12,9))),5));
	TREE 'Tree 86 from search (criterion: minimize Tree value using character matrix)' = (4,((1,(((((((26,27),(((22,25),23),21)),((19,28),18)),(20,24)),17),16),(12,9))),5));
	TREE 'Tree 87 from search (criterion: minimize Tree value using character matrix)' = (4,((1,(((((((26,27),(((22,25),23),21)),(19,(28,18))),(20,24)),17),16),(12,9))),5));
	TREE 'Tree 88 from search (criterion: minimize Tree value using character matrix)' = (4,((1,(((((((26,27),(((22,25),23),21)),(19,18)),(28,(20,24))),17),16),(12,9))),5));
	TREE 'Tree 89 from search (criterion: minimize Tree value using character matrix)' = (4,((1,(((((((26,27),(((22,25),23),21)),(19,18)),((20,28),24)),17),16),(12,9))),5));
	TREE 'Tree 90 from search (criterion: minimize Tree value using character matrix)' = (4,((1,(((((((26,27),(((22,25),23),21)),(19,18)),(20,(28,24))),17),16),(12,9))),5));
	TREE 'Tree 91 from search (criterion: minimize Tree value using character matrix)' = (4,((1,(((((((26,27),(((22,25),23),21)),(19,18)),(20,24)),(28,17)),16),(12,9))),5));
	TREE 'Tree 92 from search (criterion: minimize Tree value using character matrix)' = (4,((1,(((((((26,27),(((22,25),23),21)),(19,18)),(20,24)),17),(28,16)),(12,9))),5));
	TREE 'Tree 93 from search (criterion: minimize Tree value using character matrix)' = (4,((1,(((((((26,27),(((22,25),23),21)),(19,18)),(20,24)),17),16),(28,(12,9)))),5));
	TREE 'Tree 94 from search (criterion: minimize Tree value using character matrix)' = (4,(((1,28),(((((((26,27),(((25,23),22),21)),(19,18)),(20,24)),17),16),(12,9))),5));
	TREE 'Tree 95 from search (criterion: minimize Tree value using character matrix)' = (4,(((1,28),(((((((26,27),((25,(22,23)),21)),(19,18)),(20,24)),17),16),(12,9))),5));
	TREE 'Tree 96 from search (criterion: minimize Tree value using character matrix)' = ((((28,(((((((26,27),(((25,23),22),21)),(19,18)),(20,24)),17),16),(12,9))),1),4),5);
	TREE 'Tree 97 from search (criterion: minimize Tree value using character matrix)' = ((((28,(((((((26,27),((25,(22,23)),21)),(19,18)),(20,24)),17),16),(12,9))),1),4),5);
	TREE 'Tree 98 from search (criterion: minimize Tree value using character matrix)' = (((28,(1,(((((((26,27),(((25,23),22),21)),(19,18)),(20,24)),17),16),(12,9)))),4),5);
	TREE 'Tree 99 from search (criterion: minimize Tree value using character matrix)' = (((28,(1,(((((((26,27),((25,(22,23)),21)),(19,18)),(20,24)),17),16),(12,9)))),4),5);
	TREE 'Tree 100 from search (criterion: minimize Tree value using character matrix)' = (((1,((((((((26,27),(((25,23),22),21)),(19,18)),(20,24)),17),16),28),(12,9))),4),5);

END;


BEGIN NOTES;

	TEXT   TAXON = 21 CHARACTER = 8 TEXT = 'Somehow appears as "1"';
	TEXT   TAXON = 22 CHARACTER = 8 TEXT = 'Somehow appears as "1"';

	TEXT   TAXON = 1 CHARACTER = 11 TEXT = cut_away_from_illustrations_and_appears_to_be_fused_from_literature;

	TEXT   TAXON = 14 CHARACTER = 14 TEXT = guestimated_from_illustration_by_Koretsky_&_Holec;

	TEXT   TAXON = 6 CHARACTER = 16 TEXT = not_been_observed_in_illustration_and_description_by_Amson_&_Muizon.;

	TEXT   TAXON = 4 CHARACTER = 20 TEXT = different_from_Amson_&_Muizon_for_Otaria_byronia;

	TEXT   TAXON = 26 CHARACTER = 22 TEXT = 'based on description by Koretsky. appears ''1&2'' based on illustrations.';

	TEXT   TAXON = 3 CHARACTER = 24 TEXT = not_visible_from_literature_and_illustrations_in_Repenning_&_Tedford;

	TEXT   TAXON = 26 CHARACTER = 27 TEXT = based_on_description_by_Koretsky.;

	TEXT   TAXON = 3 CHARACTER = 30 TEXT = not_discernable_from_literature_or_illustrations;

	TEXT   TAXON = 26 CHARACTER = 34 TEXT = 'State one in drawing of juvenile, but indet in adult. Scoring based on poor drawing.';

	TEXT   TAXON = 26 CHARACTER = 35 TEXT = 'only to be seen in juvenile; not preserved in adult skull. Despite already permanent dentition: not observable from current images in Koretsky (2001).';

	TEXT   TAXON = 24 CHARACTER = 36 TEXT = 'differs from other studies. In our opinion, the roots are definitely double-rooted.';

	TEXT   TAXON = 26 CHARACTER = 38 TEXT = 'Cannot observe this from current image quality in Koretsky (2001). No skulls and mandibles in Toula (1897).';

	TEXT   TAXON = 1 CHARACTER = 44 TEXT = 'Cannot be elucidated, based on small drawings and pictures in Berta & Ray';

	TEXT   TAXON = 17 CHARACTER = 51 TEXT = 'based on images Hodgetts (1999)';

	TEXT   TAXON = 15 CHARACTER = 54 TEXT = 'left blank because we are uncertain, basing ourselves on the description and illustrations of Koretsky & Rahmat';

	TEXT   TAXON = 1 CHARACTER = 58 TEXT = 'Not known, based on Berta & Ray';
	TEXT   TAXON = 9 CHARACTER = 58 TEXT = check_with_muizon_1982;
	TEXT   TAXON = 26 CHARACTER = 58 TEXT = 'see Toula (1897)';

	TEXT   TAXON = 30 CHARACTER = 61 TEXT = not_visible_from_images;

	TEXT   TAXON = 30 CHARACTER = 62 TEXT = not_visible_from_images;

	TEXT   TAXON = 26 CHARACTER = 65 TEXT = 'based on drawing in Toula (1897). Not extremely clear, but appears to be so.';

	TEXT   TAXON = 16 CHARACTER = 68 TEXT = 'contra Koretsky; I followed B-E & Russell';

	TEXT   TAXON = 9 CHARACTER = 70 TEXT = contra_Amson_&_Muizon.;
	TEXT   TAXON = 10 CHARACTER = 70 TEXT = contra_Amson_&_Muizon.;
	TEXT   TAXON = 11 CHARACTER = 70 TEXT = contra_Amson_&_Muizon.;

	TEXT   TAXON = 30 CHARACTER = 71 TEXT = not_visible_from_image;

	TEXT   TAXON = 4 CHARACTER = 72 TEXT = distal_slightly_smaller;

	TEXT   TAXON = 19 CHARACTER = 75 TEXT = cheat?;

	TEXT   TAXON = 1 CHARACTER = 78 TEXT = cannot_be_observed_from_small_images_and_illustrations_by_Berta_&_Ray;

	TEXT   TAXON = 20 CHARACTER = 80 TEXT = 'BE&R say (0) ';

	TEXT   TAXON = 1 CHARACTER = 81 TEXT = 'score from Cozzuol (2001)';

	TEXT   TAXON = 1 CHARACTER = 82 TEXT = not_visible_from_literature;
	TEXT   TAXON = 26 CHARACTER = 82 TEXT = 'based on description by Toula (Gelenkfl�che gegen das Scaphoideum ist schmal).';

	TEXT   TAXON = 1 CHARACTER = 84 TEXT = 'not visible from literature, but should be observable';

END;

Begin MESQUITE;
		MESQUITESCRIPTVERSION 2;
		TITLE AUTO;
		tell ProjectCoordinator;
		timeSaved 1486727724791;
		getEmployee #mesquite.minimal.ManageTaxa.ManageTaxa;
		tell It;
			setID 0 7217503538887850151;
			tell It;
				setDefaultOrder  16 20 22 66 17 18 19 27 108 25 28 2 26 21 29 4 39 40 109 80 64 41 102 6 81 48 14 15 24 23 30;
				attachments ;
			endTell;
		endTell;
		getEmployee #mesquite.charMatrices.ManageCharacters.ManageCharacters;
		tell It;
			setID 0 1724692540663096330;
			tell It;
				setDefaultOrder  266 349 142 63 48 68 149 59 69 60 62 146 54 75 73 53 419 4 74 72 80 67 287 77 304 65 64 120 119 78 70 423 385 208 428 123 19 22 445 50 15 81 82 183 29 225 272 273 32 33 128 85 124 52 323 356 321 257 256 55 174 175 271 83 202 217 49 36 199 92 37 38 39 45 198 56 57 169 84 178 93 94 95 97 98;
				attachments ;
			endTell;
			mqVersion 302;
			checksumv 0 3 1284382957 null  getNumChars 85 numChars 85 getNumTaxa 31 numTaxa 31   short true   bits 15   states 15   sumSquaresStatesOnly 7371.0 sumSquares 7371.0 longCompressibleToShort false usingShortMatrix true   NumFiles 1 NumMatrices 1;
			mqVersion;
		endTell;
		getWindow;
		tell It;
			suppress;
			setResourcesState false false 181;
			setPopoutState 400;
			setExplanationSize 0;
			setAnnotationSize 0;
			setFontIncAnnot 0;
			setFontIncExp 0;
			setSize 1280 464;
			setLocation 0 164;
			setFont SanSerif;
			setFontSize 10;
			getToolPalette;
			tell It;
			endTell;
			desuppress;
		endTell;
		getEmployee  #mesquite.charMatrices.BasicDataWindowCoord.BasicDataWindowCoord;
		tell It;
			showDataWindow #1724692540663096330 #mesquite.charMatrices.BasicDataWindowMaker.BasicDataWindowMaker;
			tell It;
				getWindow;
				tell It;
					getTable;
					tell It;
						rowNamesWidth 134;
					endTell;
					setExplanationSize 30;
					setAnnotationSize 40;
					setFontIncAnnot 0;
					setFontIncExp 0;
					setSize 1099 372;
					setLocation 0 164;
					setFont SanSerif;
					setFontSize 10;
					getToolPalette;
					tell It;
						setTool mesquite.charMatrices.BasicDataWindowMaker.BasicDataWindow.ibeam;
					endTell;
					setActive;
					setTool mesquite.charMatrices.BasicDataWindowMaker.BasicDataWindow.ibeam;
					colorCells  #mesquite.charMatrices.ColorByState.ColorByState;
				tell It;
					setStateLimit 9;
					toggleUniformMaximum on;
				endTell;
					colorRowNames  #mesquite.charMatrices.TaxonGroupColor.TaxonGroupColor;
					colorColumnNames  #mesquite.charMatrices.CharGroupColor.CharGroupColor;
					colorText  #mesquite.charMatrices.NoColor.NoColor;
					setBackground White;
					toggleShowNames on;
					toggleShowTaxonNames on;
					toggleTight off;
					toggleThinRows off;
					toggleShowChanges on;
					toggleSeparateLines off;
					toggleShowStates on;
					toggleAutoWCharNames on;
					toggleAutoTaxonNames off;
					toggleShowDefaultCharNames off;
					toggleConstrainCW on;
					toggleBirdsEye off;
					toggleShowPaleGrid off;
					toggleShowPaleCellColors off;
					toggleShowPaleExcluded off;
					togglePaleInapplicable on;
					toggleShowBoldCellText off;
					toggleAllowAutosize on;
					toggleColorsPanel on;
					toggleDiagonal on;
					setDiagonalHeight 80;
					toggleLinkedScrolling on;
					toggleScrollLinkedTables off;
				endTell;
				showWindow;
				getWindow;
				tell It;
					forceAutosize;
				endTell;
				getEmployee #mesquite.charMatrices.ColorCells.ColorCells;
				tell It;
					setColor Red;
					removeColor off;
				endTell;
				getEmployee #mesquite.categ.StateNamesStrip.StateNamesStrip;
				tell It;
					showStrip off;
				endTell;
				getEmployee #mesquite.charMatrices.AnnotPanel.AnnotPanel;
				tell It;
					togglePanel off;
				endTell;
				getEmployee #mesquite.charMatrices.CharReferenceStrip.CharReferenceStrip;
				tell It;
					showStrip off;
				endTell;
				getEmployee #mesquite.charMatrices.QuickKeySelector.QuickKeySelector;
				tell It;
					autotabOff;
				endTell;
				getEmployee #mesquite.charMatrices.SelSummaryStrip.SelSummaryStrip;
				tell It;
					showStrip off;
				endTell;
				getEmployee #mesquite.categ.SmallStateNamesEditor.SmallStateNamesEditor;
				tell It;
					panelOpen true;
				endTell;
			endTell;
		endTell;
		getEmployee  #mesquite.charMatrices.ManageCharacters.ManageCharacters;
		tell It;
			showCharacters #1724692540663096330 #mesquite.lists.CharacterList.CharacterList;
			tell It;
				setData 0;
				getWindow;
				tell It;
					newAssistant  #mesquite.lists.DefaultCharOrder.DefaultCharOrder;
					newAssistant  #mesquite.lists.CharListInclusion.CharListInclusion;
					newAssistant  #mesquite.lists.CharListPartition.CharListPartition;
					newAssistant  #mesquite.parsimony.CharListParsModels.CharListParsModels;
					setExplanationSize 30;
					setAnnotationSize 20;
					setFontIncAnnot 0;
					setFontIncExp 0;
					setSize 1099 392;
					setLocation 0 164;
					setFont SanSerif;
					setFontSize 10;
					getToolPalette;
					tell It;
					endTell;
				endTell;
				showWindow;
				getEmployee #mesquite.lists.CharListAnnotPanel.CharListAnnotPanel;
				tell It;
					togglePanel off;
				endTell;
			endTell;
		endTell;
		endTell;
end;
